# Supplementary material for: Myogenesis in C2C12 Cells Requires Phosphorylation of ATF6α by p38 MAPK
Source: Biomedicines. 2023 May 16;11(5):1457. doi: 10.3390/biomedicines11051457 (PMC10216283; doi:10.3390/biomedicines11051457)
Supplement: Supplementary file 1 [file biomedicines-11-01457-s001.zip]

Archive with 1 entries (1 files):
- biomedicines-2308593-supplementary.pdf
